# Supplementary material for: Circadian Regulation and Pain: A Systematic Review of the Association Between Rest–Activity Rhythm and Pain-Related Outcomes
Source: Clocks Sleep. 2026 May 28;8(2):32. doi: 10.3390/clockssleep8020032 (PMC13298216; doi:10.3390/clockssleep8020032)
Supplement: Supplementary file 1 [file clockssleep-08-00032-s001.zip]

Archive with 1 entries (1 files):
- clockssleep-4186987-supplementary.pdf
